# Supplementary material for: Early knapping techniques do not necessitate cultural transmission
Source: Sci Adv. 2022 Jul 6;8(27):eabo2894. doi: 10.1126/sciadv.abo2894 (PMC9258951; doi:10.1126/sciadv.abo2894)
Supplement: Supplementary file 2 — Movies S1 and S2 [file sciadv.abo2894_movies_s1_and_s2.zip]

Archive with 2 entries (2 files):
- sciadv.abo2894_movie_s1.mp4
- sciadv.abo2894_movie_s2.mp4
