# Supplementary material for: Early knapping techniques do not necessitate cultural transmission
Source: Sci Adv. 2022 Jul 6;8(27):eabo2894. doi: 10.1126/sciadv.abo2894 (PMC9258951; doi:10.1126/sciadv.abo2894)
Supplement: Supplementary file 3 — Data S1 [file sciadv.abo2894_data_s1.zip]

Archive with 1 entries (1 files):
- sciadv.abo2894_data_s1.xlsx
