# Supplementary material for: Early knapping techniques do not necessitate cultural transmission
Source: Sci Adv. 2022 Jul 6;8(27):eabo2894. doi: 10.1126/sciadv.abo2894 (PMC9258951; doi:10.1126/sciadv.abo2894)
Supplement: Supplementary file 3 — Data S1 [file sciadv.abo2894_data_s1.zip › sciadv.abo2894_data_s1.xlsx]

## Sheet: Sheet1
Context	Part_ID	Tech_Naiv	Core	Artefact	PD	EPA
Experimental	Z1	3&4	C6	31	2.6	90
Experimental	Z10	2	C15	1	5.4	70
Experimental	Z10	2	C15	10	9.3	66
Experimental	Z10	2	C15	11	5.4	58
Experimental	Z10	2	C15	12	3.3	67
Experimental	Z10	2	C15	13	2.9	65
Experimental	Z10	2	C15	14	3	81
Experimental	Z10	2	C15	17	11.2	59
Experimental	Z10	2	C15	2	3	67
Experimental	Z10	2	C15	20.16	4.3	71
Experimental	Z10	2	C15	20.18	2.1	72
Experimental	Z10	2	C15	20.5	3.4	93
Experimental	Z10	2	C15	20.9	2.9	91
Experimental	Z10	2	C15	3	17	60
Experimental	Z10	2	C15	7	1	71
Experimental	Z10	2	C15	9	2	65
Experimental	Z11	0&1	C16	20	2.8	73
Experimental	Z11	0&1	C16	25	4.5	73
Experimental	Z11	0&1	C16	3	1.5	70
Experimental	Z11	0&1	C16	30	1	72
Experimental	Z11	0&1	C16	31	0.8	74
Experimental	Z11	0&1	C16	35	1.8	77
Experimental	Z11	0&1	C16	37.3	0.8	81
Experimental	Z11	0&1	C16	37.4	6.5	74
Experimental	Z12	2	C17	1	29.5	58
Experimental	Z12	2	C17	13	2.5	86
Experimental	Z12	2	C17	15	1.2	83
Experimental	Z12	2	C17	19	3.9	65
Experimental	Z12	2	C17	27.9	5.8	79
Experimental	Z12	2	C4	28	7.8	68
Experimental	Z12	2	C4	31	1.4	77
Experimental	Z12	2	C4	32	13.6	67
Experimental	Z12	2	C4	33	14.6	61
Experimental	Z12	2	C4	36.2	11.4	78
Experimental	Z12	2	C17	6	8.6	60
Experimental	Z12	2	C17	7	1.9	59
Experimental	Z12	2	C17	8	1.6	90
Experimental	Z13	2	C18	10	3.4	73
Experimental	Z13	2	C18	13	0.8	83
Experimental	Z13	2	C18	14	3	69
Experimental	Z13	2	C18	18	1.4	74
Experimental	Z13	2	C18	24	2.9	68
Experimental	Z13	2	C18	25	1.3	72
Experimental	Z13	2	C18	27	2.7	69
Experimental	Z13	2	C18	28	3.3	76
Experimental	Z13	2	C18	29	2.2	75
Experimental	Z13	2	C18	41	11.8	80
Experimental	Z13	2	C18	44	4.7	101
Experimental	Z13	2	C18	47	1.6	81
Experimental	Z13	2	C18	5	2	74
Experimental	Z13	2	C18	50	5.8	52
Experimental	Z13	2	C18	55.13	2.2	93
Experimental	Z13	2	C18	55.2	6.7	100
Experimental	Z13	2	C18	55.31	1	83
Experimental	Z13	2	C18	55.32	2.9	82
Experimental	Z13	2	C18	55.33	2.7	77
Experimental	Z13	2	C18	55.36	2.2	79
Experimental	Z13	2	C18	55.37	0.5	83
Experimental	Z13	2	C18	55.39	0.8	76
Experimental	Z13	2	C18	55.46	2.3	71
Experimental	Z13	2	C18	7	2.5	66
Experimental	Z13	2	C18	8	8.4	55
Experimental	Z13	2	C18	9	7.1	72
Experimental	Z14	0&1	C19	3	1.8	81
Experimental	Z15	2	C20	1	18.9	75
Experimental	Z15	2	C20	14	6.4	70
Experimental	Z15	2	C20	15	14.8	61
Experimental	Z15	2	C20	2	9.7	69
Experimental	Z15	2	C20	25	7.1	58
Experimental	Z15	2	C20	28	8	76
Experimental	Z15	2	C20	3	2.8	78
Experimental	Z15	2	C20	30	3.9	83
Experimental	Z15	2	C20	31	1.9	77
Experimental	Z15	2	C20	36	1.4	76
Experimental	Z15	2	C20	51.11	2.1	76
Experimental	Z15	2	C20	51.19	2.5	72
Experimental	Z15	2	C20	51.5	14.4	79
Experimental	Z15	2	C20	51.6	6.2	70
Experimental	Z16	2	C21	11	9.6	62
Experimental	Z16	2	C21	12	2.9	66
Experimental	Z16	2	C21	13	7.3	64
Experimental	Z16	2	C21	16	2.1	70
Experimental	Z16	2	C21	25.19	4.6	58
Experimental	Z16	2	C21	25.2	10.8	78
Experimental	Z16	2	C21	25.27	6.1	61
Experimental	Z16	2	C21	25.35	4.7	79
Experimental	Z16	2	C21	25.41	3.5	61
Experimental	Z16	2	C21	25.48	2.7	63
Experimental	Z17	2	C22	16.38	5.4	100
Experimental	Z17	2	C22	16.5	8.8	70
Experimental	Z17	2	C5	27	40.5	71
Experimental	Z17	2	C5	29	4.2	74
Experimental	Z19	3&4	C25	1	5.9	74
Experimental	Z19	3&4	C25	11	13.8	82
Experimental	Z19	3&4	C25	12	2.5	73
Experimental	Z19	3&4	C25	13	5	63
Experimental	Z19	3&4	C25	14	4.6	72
Experimental	Z19	3&4	C25	17	5.2	84
Experimental	Z19	3&4	C25	2	2.2	74
Experimental	Z19	3&4	C25	22	19.7	83
Experimental	Z19	3&4	C25	23	2.5	86
Experimental	Z19	3&4	C25	25	7.6	80
Experimental	Z19	3&4	C25	27	1.4	71
Experimental	Z19	3&4	C25	3	0.4	64
Experimental	Z19	3&4	C25	30	5.2	75
Experimental	Z19	3&4	C25	32	2.4	78
Experimental	Z19	3&4	C25	33	2.07	73
Experimental	Z19	3&4	C25	35	1.9	86
Experimental	Z19	3&4	C25	37	4.8	76
Experimental	Z19	3&4	C25	4	1.6	64
Experimental	Z19	3&4	C25	43.11	1.1	72
Experimental	Z19	3&4	C25	43.13	3.3	93
Experimental	Z19	3&4	C25	43.17	3.1	82
Experimental	Z19	3&4	C25	43.19	0.8	75
Experimental	Z19	3&4	C25	43.23	0.8	68
Experimental	Z19	3&4	C25	43.5	1.3	75
Experimental	Z19	3&4	C26	44	18.4	81
Experimental	Z19	3&4	C26	46	0.5	79
Experimental	Z19	3&4	C26	47	2.1	76
Experimental	Z19	3&4	C26	48	1.3	78
Experimental	Z19	3&4	C26	51	7.1	73
Experimental	Z19	3&4	C26	52	6.5	67
Experimental	Z19	3&4	C26	55.2	1.2	75
Experimental	Z19	3&4	C25	8	0.7	89
Experimental	Z19	3&4	C25	9	2.2	73
Experimental	Z22	2	C29	11	8.5	68
Experimental	Z22	2	C29	15	8.1	81
Experimental	Z22	2	C29	20	10.3	77
Experimental	Z22	2	C29	21	11.6	72
Experimental	Z22	2	C29	23	9.8	77
Experimental	Z22	2	C29	24	4.9	75
Experimental	Z22	2	C29	25	2.4	81
Experimental	Z22	2	C29	26	7.8	77
Experimental	Z22	2	C29	27	18.7	73
Experimental	Z22	2	C29	30.1	3.2	78
Experimental	Z22	2	C29	30.11	1.7	78
Experimental	Z22	2	C29	30.26	2	69
Experimental	Z22	2	C29	30.29	4.2	88
Experimental	Z22	2	C29	30.35	1.3	80
Experimental	Z22	2	C29	30.45	4	76
Experimental	Z22	2	C29	30.5	5.9	70
Experimental	Z22	2	C29	30.9	1.9	77
Experimental	Z24	2	C31	11	9.8	77
Experimental	Z24	2	C31	17	5.4	74
Experimental	Z24	2	C31	19	2.2	82
Experimental	Z24	2	C31	2	0.4	79
Experimental	Z24	2	C31	20	11.2	81
Experimental	Z24	2	C31	23.2	3.7	85
Experimental	Z25	2	C32	15	9.5	92
Experimental	Z25	2	C32	18	3.2	87
Experimental	Z25	2	C32	2	1.8	86
Experimental	Z25	2	C32	30	5.1	84
Experimental	Z25	2	C32	4	3.7	83
Experimental	Z25	2	C32	43.1	4.8	57
Experimental	Z25	2	C32	6	5.8	87
Experimental	Z26	2	C33	16.13	2.1	78
Experimental	Z27	2	C34	28	1.9	82
Experimental	Z27	2	C34	35.5	2.2	73
Experimental	Z28	3&4	C35	28	9.6	63
Experimental	Z28	3&4	C35	30	7.3	58
Experimental	Z28	3&4	C35	32	8.6	67
Experimental	Z28	3&4	C35	33	0.9	84
Experimental	Z28	3&4	C35	34	2.1	78
Experimental	Z28	3&4	C35	37	3.1	72
Experimental	Z28	3&4	C35	39	4.4	66
Experimental	Z28	3&4	C35	42	13.7	65
Experimental	Z28	3&4	C35	43	9.5	75
Experimental	Z28	3&4	C35	44	1.4	90
Experimental	Z28	3&4	C35	45	6.6	64
Experimental	Z28	3&4	C35	46	6.9	67
Experimental	Z28	3&4	C35	48	4.7	72
Experimental	Z28	3&4	C35	50	3.9	80
Experimental	Z28	3&4	C35	51	4.1	69
Experimental	Z28	3&4	C35	53	3.8	95
Experimental	Z28	3&4	C35	59	9	72
Experimental	Z28	3&4	C35	62	6.5	86
Experimental	Z28	3&4	C35	63	4.3	67
Experimental	Z28	3&4	C35	69.16	7	69
Experimental	Z28	3&4	C35	69.28	6.3	80
Experimental	Z28	3&4	C35	69.33	1.4	81
Experimental	Z28	3&4	C35	69.4	3.1	85
Experimental	Z29	2	C36	2.14	1.1	71
Experimental	Z29	2	C36	2.22	1.5	79
Experimental	Z29	2	C36	2.24	2.5	78
Experimental	Z29	2	C36	2.4	4.3	68
Experimental	Z29	2	C36	2.4	1.7	81
Experimental	Z29	2	C36	2.43	2	93
Experimental	Z29	2	C36	2.54	1	79
Experimental	Z3	2	C8	10	0.15	80
Experimental	Z3	2	C8	12	3.3	79
Experimental	Z3	2	C8	13	7	88
Experimental	Z3	2	C8	14	11.9	80
Experimental	Z3	2	C8	15	1.2	75
Experimental	Z3	2	C8	17	4.3	78
Experimental	Z3	2	C8	18	8	73
Experimental	Z3	2	C8	23	9.2	83
Experimental	Z3	2	C8	25	9.8	82
Experimental	Z3	2	C8	27	9.4	88
Experimental	Z3	2	C8	29	8.1	87
Experimental	Z3	2	C8	33	1.3	73
Experimental	Z3	2	C8	39	7.8	80
Experimental	Z3	2	C8	40-14	1.8	78
Experimental	Z3	2	C8	40-22	1.9	86
Experimental	Z3	2	C8	40-32	1.4	81
Experimental	Z3	2	C8	40-33	0.7	83
Experimental	Z3	2	C8	40-49	9.1	55
Experimental	Z3	2	C1	43	2.4	80
Experimental	Z3	2	C1	47	10.9	76
Experimental	Z3	2	C1	48	5.6	74
Experimental	Z3	2	C1	50-11	1	82
Experimental	Z3	2	C1	50-14	1.9	88
Experimental	Z3	2	C1	50-15	3	78
Experimental	Z3	2	C1	50-5	0.8	88
Experimental	Z3	2	C1	50-6	1.1	89
Experimental	Z3	2	C8	8	2.6	82
Experimental	Z3	2	C8	9	2.6	74
Experimental	Z30	2	C37	2.4	1.2	88
Experimental	Z30	2	C37	2.8	1.6	88
Experimental	Z4	2	C9	13	2.4	78
Experimental	Z4	2	C9	16	5.8	75
Experimental	Z4	2	C9	20	4.1	77
Experimental	Z4	2	C9	21	4	72
Experimental	Z4	2	C9	29.1	2.1	75
Experimental	Z4	2	C9	5	1.3	86
Experimental	Z5	2	C10	10.21	2.2	89
Experimental	Z5	2	C10	4	2.14	77
Experimental	Z5	2	C10	7	9.9	70
Experimental	Z6	2	C11	2	1.1	77
Experimental	Z7	0&1	C12	10	4.8	88
Experimental	Z7	0&1	C12	25	13.8	83
Experimental	Z7	0&1	C12	5	4.1	74
Experimental	Z8	2	C13	1	4.2	71
Experimental	Z8	2	C13	10	1.8	74
Experimental	Z8	2	C13	11	5.8	73
Experimental	Z8	2	C13	14	2.8	77
Experimental	Z8	2	C13	17	2.7	69
Experimental	Z8	2	C13	19	2.4	83
Experimental	Z8	2	C13	2	1.1	80
Experimental	Z8	2	C13	20	2.1	79
Experimental	Z8	2	C13	29	4.3	61
Experimental	Z8	2	C13	3	1.8	73
Experimental	Z8	2	C13	30	14.7	68
Experimental	Z8	2	C13	34	7.9	68
Experimental	Z8	2	C13	35	11.1	77
Experimental	Z8	2	C13	36	13.8	76
Experimental	Z8	2	C13	38.1	5.3	65
Experimental	Z8	2	C13	38.17	1.2	67
Experimental	Z8	2	C13	38.18	3.1	74
Experimental	Z8	2	C13	38.2	2.5	67
Experimental	Z8	2	C13	38.3	1.9	82
Experimental	Z8	2	C13	38.32	16	79
Experimental	Z8	2	C13	4	5.2	69
Experimental	Z8	2	C13	5	0.5	80
Experimental	Z8	2	C13	7	5.3	73
Experimental	Z8	2	C13	8	2.2	69
Experimental	Z9	2	C14	11	3.4	68
Experimental	Z9	2	C14	13	4.8	69
Experimental	Z9	2	C14	16	8	86
Experimental	Z9	2	C14	17	5.7	79
Experimental	Z9	2	C14	18	5.7	76
Experimental	Z9	2	C14	20	5.6	76
Experimental	Z9	2	C14	21	6.5	74
Experimental	Z9	2	C14	24	2.1	76
Experimental	Z9	2	C14	33.11	3.3	73
Experimental	Z9	2	C14	9	4.4	71
Archaeological		Oldowan		2	6.23	70	Archaeological data retrieved from Režek et al. 2018 Nat Ecol Evol
Archaeological		Oldowan		3	10.06	95
Archaeological		Oldowan		5	21.14	65
Archaeological		Oldowan		14	8.56	85
Archaeological		Oldowan		22	14.91	80
Archaeological		Oldowan		28	9.69	85
Archaeological		Oldowan		29	8.72	75
Archaeological		Oldowan		32	7.76	80
Archaeological		Oldowan		33	11.38	75
Archaeological		Oldowan		35	6.15	90
Archaeological		Oldowan		36	8.68	85
Archaeological		Oldowan		39	4.35	90
Archaeological		Oldowan		41	7.59	60
Archaeological		Oldowan		42	4	90
Archaeological		Oldowan		46	2.6	95
Archaeological		Oldowan		52	3.83	80
Archaeological		Oldowan		56	3.46
Archaeological		Oldowan		96	6.35	85
Archaeological		Oldowan		121	3.56	80
Archaeological		Oldowan		124	9.55	65
Archaeological		Oldowan		134	7.85	90
Archaeological		Oldowan		144	13.57	65
Archaeological		Oldowan		304	9.05	80
Archaeological		Oldowan		305	5.2	60
Archaeological		Oldowan		312	3.14	75
Archaeological		Oldowan		320	3.06	100
Archaeological		Oldowan		427	11.66	70
Archaeological		Oldowan		433	4.98	90
Archaeological		Oldowan		436	7.37	75
Archaeological		Oldowan		437	14.1	65
Archaeological		Oldowan		473	2.79	95
Archaeological		Oldowan		508	3.54	85
Archaeological		Oldowan		652	5.94	65
Archaeological		Oldowan		683	11.11	80
Archaeological		Oldowan		691	3.24	70
Archaeological		Oldowan		712	6.17	85
Archaeological		Oldowan		1053	5.1	80
Archaeological		Oldowan		1055	4.14	85
Archaeological		Oldowan		2046	3.49	75
Archaeological		Oldowan		2056	5.06	85
Archaeological		Oldowan		7	12.9	65
Archaeological		Oldowan		16	6.82	80
Archaeological		Oldowan		28	6.47	90
Archaeological		Oldowan		31	14.73	70
Archaeological		Oldowan		38	16.22	70
Archaeological		Oldowan		50	10.41	70
Archaeological		Oldowan		52	10.77	80
Archaeological		Oldowan		54	12.52	75
Archaeological		Oldowan		56	13.34	70
Archaeological		Oldowan		60	12.5	70
Archaeological		Oldowan		72	12.02	75
Archaeological		Oldowan		74	12.858	80
Archaeological		Oldowan		75	6.72	70
Archaeological		Oldowan		79	7.37	70
Archaeological		Oldowan		84	8.28	70
Archaeological		Oldowan		93	10.08	65
Archaeological		Oldowan		101	9.93	75
Archaeological		Oldowan		103	6.98	80
Archaeological		Oldowan		107	12.21	65
Archaeological		Oldowan		109	4.51	80
Archaeological		Oldowan		114	3.97	80
Archaeological		Oldowan		119	10.29	75
Archaeological		Oldowan		121	6.61	70
Archaeological		Oldowan		126	9.83	70
Archaeological		Oldowan		128	4.34	80
Archaeological		Oldowan		138	2.57	65
Archaeological		Oldowan		142	10.63	75
Archaeological		Oldowan		156	12.33	70
Archaeological		Oldowan		158	6.9	65
Archaeological		Oldowan		161	12.18	70
Archaeological		Oldowan		174	15.04	65
Archaeological		Oldowan		177	14.16	65
Archaeological		Oldowan		187	15.33	80
Archaeological		Oldowan		188	9.08	80
Archaeological		Oldowan		189	13.38	70
Archaeological		Oldowan		190	5.39	65
Archaeological		Oldowan		191	6.91	70
Archaeological		Oldowan		208	8.4	70
Archaeological		Oldowan		242	2.85	65
Archaeological		Oldowan		260	8.69	75
Archaeological		Oldowan		263	11.32	75
Archaeological		Oldowan		265	5.87	80
Archaeological		Oldowan		265	17.84	80
Archaeological		Oldowan		269	11.53	65
Archaeological		Oldowan		274	6.94	70
Archaeological		Oldowan		277	4.99	75
Archaeological		Oldowan		283	4.44	65
Archaeological		Oldowan		285	7.6	75
Archaeological		Oldowan		304	7.14	60
Archaeological		Oldowan		313	11.36	75
Archaeological		Oldowan		314	7.64	70
Archaeological		Oldowan		342	6.68	75
Archaeological		Oldowan		344	5.98	75
Archaeological		Oldowan		349	4.84	75
Archaeological		Oldowan		364	4.92	70
Archaeological		Oldowan		366	7.66	70
Archaeological		Oldowan		368	5.81	75
Archaeological		Oldowan		378	11.24	75
Archaeological		Oldowan		379	12.32	80
Archaeological		Oldowan		381	5.54	80
Archaeological		Oldowan		400	13.82	80
Archaeological		Oldowan		402	10.17	70
Archaeological		Oldowan		406	4.59	70
Archaeological		Oldowan		424	4.22	70
Archaeological		Oldowan		433	6.57	75
Archaeological		Oldowan		434	5.15	80
Archaeological		Oldowan		436	8.87	70
Archaeological		Oldowan		438	11.73	70
Archaeological		Oldowan		442	7.62	65
Archaeological		Oldowan		445	11.78	80
Archaeological		Oldowan		446	8.24	85
Archaeological		Oldowan		448	5.24	70
Archaeological		Oldowan		450	4.2	75
Archaeological		Oldowan		456	4.22	85
Archaeological		Oldowan		457	9.44	70
Archaeological		Oldowan		458	10.03	65
Archaeological		Oldowan		469	4.88	70
Archaeological		Oldowan		479	8.64	70
Archaeological		Oldowan		484	4.83	75
Archaeological		Oldowan		491	7.62	75
Archaeological		Oldowan		495	8.12	75
Archaeological		Oldowan		498	7.1
Archaeological		Oldowan		503	7.63	85
Archaeological		Oldowan		509	9.72	75
Archaeological		Oldowan		510	6.45	80
Archaeological		Oldowan		511	8.08	75
Archaeological		Oldowan		512	6.42	80
Archaeological		Oldowan		519	8.12	80
Archaeological		Oldowan		521	5.47	95
Archaeological		Oldowan		531	7.08	70
Archaeological		Oldowan		533	4.35	80
Archaeological		Oldowan		534	8.56	70
Archaeological		Oldowan		545	13.25	75
Archaeological		Oldowan		550	6.13
Archaeological		Oldowan		554	9.02	75
Archaeological		Oldowan		558	7.7	80
Archaeological		Oldowan		561	10.52	60
Archaeological		Oldowan		659	4.95	80
Archaeological		Oldowan		662	8.53	70
Archaeological		Oldowan		712	6.17	85
Archaeological		Oldowan		1000	9.83	75
Archaeological		Oldowan		1012	7.91	75
Archaeological		Oldowan		1018	3.2	75
Archaeological		Oldowan		1031	4.71	80
Archaeological		Oldowan		1040	8.3	80
Archaeological		Oldowan		1044	5.56	70
Archaeological		Oldowan		1046	7.93	70
Archaeological		Oldowan		1051	9.77	70
Archaeological		Oldowan		1053	5.1	80
Archaeological		Oldowan		1055	4.14	85
Archaeological		Oldowan		1062	3.41	85
Archaeological		Oldowan		1072	7.65	75
Archaeological		Oldowan		2001	11.1	80
Archaeological		Oldowan		2001	11.5	75
Archaeological		Oldowan		2002	16.52	65
Archaeological		Oldowan		2002	19.92	80
Archaeological		Oldowan		2008	10.29	75
Archaeological		Oldowan		2008	5.02	80
Archaeological		Oldowan		2009	8.27	65
Archaeological		Oldowan		2012	5.91	75
Archaeological		Oldowan		2027	7.32	75
Archaeological		Oldowan		2051	31.58	75
Archaeological		Oldowan		2054	5.15	75
Archaeological		Oldowan		2068	8.84	75
Archaeological		Oldowan		2081	5.98	80
Archaeological		Oldowan		2089	4.38	70
Archaeological		Oldowan		2092	7.22	75
Archaeological		Oldowan		2097	8.16	80
Archaeological		Oldowan		2103	5.7	70
Archaeological		Oldowan		2116	5.92	70
Archaeological		Oldowan		2122	6.16	80
Archaeological		Oldowan		2129	10.46	70
Archaeological		Oldowan		2148	9.87	70
Archaeological		Oldowan		2156	5.74	75
Archaeological		Oldowan		2157	9.68	80
Archaeological		Oldowan		2165	9.09	70
Archaeological		Oldowan		2175	7.81
Archaeological		Oldowan		2180	8.15	70
Archaeological		Oldowan		2196	10.31	75
Archaeological		Oldowan		2202	6.29	80
Archaeological		Oldowan		2205	21.55	65
Archaeological		Oldowan		2222	5.89	75
Archaeological		Oldowan		2250	9.84	85
Archaeological		Oldowan		2253	8.88	70
Archaeological		Oldowan		2259	6.09	65
Archaeological		Oldowan		270	5.95	82
Archaeological		Oldowan		390	5.97	87
Archaeological		Oldowan		406	5.97	69
Archaeological		Oldowan		407	4.68	103
Archaeological		Oldowan		412	13.58	88
Archaeological		Oldowan		430	12.87	74
Archaeological		Oldowan		448	8.36	93
Archaeological		Oldowan		450	11.6	80
Archaeological		Oldowan		462	8.43	94
Archaeological		Oldowan		470	12.26	90
Archaeological		Oldowan		518	6.87	80
Archaeological		Oldowan		536	14.34	80
Archaeological		Oldowan		565	6.21	84
Archaeological		Oldowan		571	5.37	94
Archaeological		Oldowan		589	6.72	87
Archaeological		Oldowan		605	6.85	69
Archaeological		Oldowan		621	7.14	79
Archaeological		Oldowan		635	11.52	85
Archaeological		Oldowan		640	3.78	79
Archaeological		Oldowan		646	4.87	90
Archaeological		Oldowan		656	7.25	81
Archaeological		Oldowan		659	4.38	104
Archaeological		Oldowan		663	9.81
Archaeological		Oldowan		672	4.99	84
Archaeological		Oldowan		692	10.52	75
Archaeological		Oldowan		1016	14.55	105
Archaeological		Oldowan		1032	8.78	69
Archaeological		Oldowan		1240	6.56	96
Archaeological		Oldowan		1244	5.88	117
Archaeological		Oldowan		1249		91
Archaeological		Oldowan		1251	6.53	88
Archaeological		Oldowan		1255	10.72	85
Archaeological		Oldowan		1261	5.34	76
Archaeological		Oldowan		1282	19.12	111
Archaeological		Oldowan		1286	8.62	84
Archaeological		Oldowan		1288	13.11	78
Archaeological		Oldowan		1296	6.93
Archaeological		Oldowan		1297	2.91	80
Archaeological		Oldowan		1306	13.88	88
Archaeological		Oldowan		1319	4.81	104
Archaeological		Oldowan		1340	5.06	109
Archaeological		Oldowan		1354	9.89	92
Archaeological		Oldowan		1360	6.41	69
Archaeological		Oldowan		1367	5.27	96
Archaeological		Oldowan		1376	4.47	80
Archaeological		Oldowan		1377	8.79	72
Archaeological		Oldowan		1391	8.39	90
Archaeological		Oldowan		1393	4.93	73
Archaeological		Oldowan		1394	13.36	77
Archaeological		Oldowan		1397	4.84	93
Archaeological		Oldowan		1398	4.83	100
Archaeological		Oldowan		1412	2.89	73
Archaeological		Oldowan		1418	3.84
Archaeological		Oldowan		1426	3.32	80
Archaeological		Oldowan		1432	2.61	100
Archaeological		Oldowan		1446	10.28	108
Archaeological		Oldowan		1457	11.08	72
Archaeological		Oldowan		1465	8.12	68
Archaeological		Oldowan		1470	4.01	66
Archaeological		Oldowan		1471	12.42	71
Archaeological		Oldowan		1475	8.37	80
Archaeological		Oldowan		1477	7.35	87
Archaeological		Oldowan		1478	13.36	67
Archaeological		Oldowan		1480	3.57	72
Archaeological		Oldowan		1481	6.88	69
Archaeological		Oldowan		1482	8.12	83
Archaeological		Oldowan		1490	8.36	65
Archaeological		Oldowan		1492	6.68	95
Archaeological		Oldowan		1496	4.9	84
Archaeological		Oldowan		1503	5.03	63
Archaeological		Oldowan		1534	7.42	80
Archaeological		Oldowan		1537	3.36	52
Archaeological		Oldowan		1547	5.83	96
Archaeological		Oldowan		1555	16.16	105
Archaeological		Oldowan		1558	7.04	71
Archaeological		Oldowan		1601	2.15	101
Archaeological		Oldowan		1608	11.98	77
Archaeological		Oldowan		1610	4.24	82
Archaeological		Oldowan		1611	4.67	80
Archaeological		Oldowan		1	3.72	45
Archaeological		Oldowan		2	4.62	87
Archaeological		Oldowan		3	4.69	53
Archaeological		Oldowan		4	7.15	70
Archaeological		Oldowan		5	7.24	67
Archaeological		Oldowan		6	2.59	76
Archaeological		Oldowan		7	3.41	58
Archaeological		Oldowan		8	4.63	59
Archaeological		Oldowan		9	2.03	52
Archaeological		Oldowan		10	4.03	50
Archaeological		Oldowan		11	2.22	66
Archaeological		Oldowan		12	2.6	59
Archaeological		Oldowan		13	1.59	58
Archaeological		Oldowan		14	3.52	65
Archaeological		Oldowan		15	5.92	36
Archaeological		Oldowan		16	2.43	52
Archaeological		Oldowan		17	1.94	52
Archaeological		Oldowan		18	1.97	44
Archaeological		Oldowan		19	2.9	75
Archaeological		Oldowan		20	3.5	54
Archaeological		Oldowan		21	12.74	66
Archaeological		Oldowan		22	1.62	47
Archaeological		Oldowan		23	3.1	57
Archaeological		Oldowan		24	2.74	56
Archaeological		Oldowan		25	4.36	87
Archaeological		Oldowan		26	3.89	69
Archaeological		Oldowan		27	3.15	64
Archaeological		Oldowan		28	4.34	105
Archaeological		Oldowan		29	3.36	48
Archaeological		Oldowan		30	3.85	57
Archaeological		Oldowan		31	8.76	72
Archaeological		Oldowan		32	2.93	69
Archaeological		Oldowan		33	5.73	59
Archaeological		Oldowan		34	6.43	58
Archaeological		Oldowan		35	8.39	72
Archaeological		Oldowan		36	4.82	95
Archaeological		Oldowan		37	9.86	55
Archaeological		Oldowan		38	4.24	56
Archaeological		Oldowan		39	5.73	66
Archaeological		Oldowan		40	5.1	53
Archaeological		Oldowan		41	4.25	75
Archaeological		Oldowan		42	5.3	51
Archaeological		Oldowan		43	7.66	65
Archaeological		Oldowan		44	6.84	72
Archaeological		Oldowan		45	7.68	59
Archaeological		Oldowan		46	8.3	68
Archaeological		Oldowan		47	3.05	64
Archaeological		Oldowan		48	11.84	71
Archaeological		Oldowan		49	5.4	48
Archaeological		Oldowan		50	3.88	54
Archaeological		Oldowan		51	2.85	46
Archaeological		Oldowan		52	4.95	59
Archaeological		Oldowan		53	4.45	61
Archaeological		Oldowan		54	13.4	76
Archaeological		Oldowan		55	4.55	64
Archaeological		Oldowan		56	24.22	92
Archaeological		Oldowan		57	5.44	92
Archaeological		Oldowan		58	9.65	70
Archaeological		Oldowan		59	3.47	53
Archaeological		Oldowan		60	3.87	69
Archaeological		Oldowan		61	3.9	68
Archaeological		Oldowan		62	11.36	73
Archaeological		Oldowan		63	12.17	76
Archaeological		Oldowan		64	8.72	78
Archaeological		Oldowan		65	5.87	70
Archaeological		Oldowan		66	4.71	67
Archaeological		Oldowan		67	3.83	58
Archaeological		Oldowan		68	5.48	71
Archaeological		Oldowan		69	4.15	54
Archaeological		Oldowan		70	8.01	64
Archaeological		Oldowan		71	4.41	77
Archaeological		Oldowan		72	6.12	87
Archaeological		Oldowan		73	2.79	73
Archaeological		Oldowan		74	18.01	72
Archaeological		Oldowan		75	4.9	53
Archaeological		Oldowan		76	2.96	72
Archaeological		Oldowan		77	6.02	55
Archaeological		Oldowan		78	5.19	54
Archaeological		Oldowan		79	5.51	75
Archaeological		Oldowan		80	4.65	51
Archaeological		Oldowan		81	4.85	73
Archaeological		Oldowan		82	3.78	55
Archaeological		Oldowan		83	5.45	69
Archaeological		Oldowan		84	3.42	68
Archaeological		Oldowan		85	6.08	74
Archaeological		Oldowan		86	1.41	62
Archaeological		Oldowan		87	2.86	47
Archaeological		Oldowan		88	4.79	69
Archaeological		Oldowan		89	3.75	65
Archaeological		Oldowan		90	8.25	76
Archaeological		Oldowan		91	5.85	88
Archaeological		Oldowan		92	6.86	61
Archaeological		Oldowan		93	3.1	65
Archaeological		Oldowan		94	5.32	68
Archaeological		Oldowan		95	18.21	62
Archaeological		Oldowan		96	8.94	64
Archaeological		Oldowan		103	2.71	90
Archaeological		Oldowan		120	7.24	65
Archaeological		Oldowan		127	2.72	85
Archaeological		Oldowan		147	5.97	75
Archaeological		Oldowan		153	10.02	85
Archaeological		Oldowan		166	6.18	100
Archaeological		Oldowan		1081	6.08	90
Archaeological		Oldowan		1135	9.13	65
Archaeological		Oldowan		1141	16.04	60
Archaeological		Oldowan		1143	7.46	70
Archaeological		Oldowan		1148	4.73	70
Archaeological		Oldowan		1153	5.71	75
Archaeological		Oldowan		1300	6.53	85
Archaeological		Oldowan		1313	4.81	75
Archaeological		Oldowan		1416	6.98	90
Archaeological		Oldowan		1422	6.34	85
Archaeological		Oldowan		1431	4.75	65
Archaeological		Oldowan		20212	7.12	75
Archaeological		Oldowan		20251	7.77	80
Archaeological		Oldowan		20290	7.81	70
Archaeological		Oldowan		20015a	6.86	95
Archaeological		Oldowan		20018c	6.59	70
Archaeological		Oldowan		20019g	5.75	70
Archaeological		Oldowan		20019I	6.29	75
Archaeological		Oldowan		20026c	6.93	75
Archaeological		Oldowan		20035a	6.95	60
Archaeological		Oldowan		20037a	5.88	75
Archaeological		Oldowan		20240c	7.38	80
Archaeological		Oldowan		20444g	8.81	65
Archaeological		Oldowan		20451a	8.86	84
Archaeological		Oldowan		20451b	10.25	87
Archaeological		Oldowan		20535b	7.04	91
Archaeological		Oldowan		20535c	8.44	88
Archaeological		Oldowan		20535e	10.93	78
Archaeological		Oldowan		20536c	9.07	79
Archaeological		Oldowan		20536e	15.68	72
Archaeological		Oldowan		20538a	6.56	94
Archaeological		Oldowan		20568	4.91	56
Archaeological		Oldowan		20583c	6.25	75
Archaeological		Oldowan		1122	12.15	100
Archaeological		Oldowan		1091	12.59	90
Archaeological		Oldowan		1557	10.43	65
Archaeological		Oldowan		1095	13.92	55
Archaeological		Oldowan		155	11.77	75
Archaeological		Oldowan		1946	10.29	55
Archaeological		Oldowan		1583	6.14	85
Archaeological		Oldowan		1625	7.95
Archaeological		Oldowan		1595	5.62	80
Archaeological		Oldowan		1051	8.7	65
Archaeological		Oldowan		1207	7.16	65
Archaeological		Oldowan		1400	6.28	85
Archaeological		Oldowan		1950	11.39	100
Archaeological		Oldowan		1410	9.25	70
Archaeological		Oldowan		1506	6.57
Archaeological		Oldowan		144	6.48	75
Archaeological		Oldowan		1525	13.49	105
Archaeological		Oldowan		1624	7.68	70
Archaeological		Oldowan		1707	9.77	75
Archaeological		Oldowan		1888	9.76	70
Archaeological		Oldowan		1017	16.17	75
Archaeological		Oldowan		1897	8.01	80
Archaeological		Oldowan		1786	7.88	65
Archaeological		Oldowan		1776	12.4	70
Archaeological		Oldowan		1246	8.05	70
Archaeological		Oldowan		5007	12.52	50
Archaeological		Oldowan		1249	6.19	55
Archaeological		Oldowan		1863	4.67	70
Archaeological		Oldowan		1409	6.06	70
Archaeological		Oldowan		449	5.67	60
Archaeological		Oldowan		1796	9.09	75
Archaeological		Oldowan		159	9.44	75
Archaeological		Oldowan		1616	6.32	50
Archaeological		Oldowan		359	5.87	65
Archaeological		Oldowan		1000	7.88	80
Archaeological		Oldowan		1131	12.34	65
Archaeological		Oldowan		1817	5.7	65
Archaeological		Oldowan		1951	6.93	60
Archaeological		Oldowan		1928	7.93	70
Archaeological		Oldowan		1452	8	85
Archaeological		Oldowan		1531	7.4
Archaeological		Oldowan		1118	7.04	80
Archaeological		Oldowan		1586	10.11	115
Archaeological		Oldowan		1273	6.94	80
Archaeological		Oldowan		112	9.68	65
Archaeological		Oldowan		1589	8.79	80
Archaeological		Oldowan		5003	5.85	60
Archaeological		Oldowan		1326	2.74	80
Archaeological		Oldowan		356	4.85	60
Archaeological		Oldowan		5008	4.79	100
Archaeological		Oldowan		1590	6.26	60
Archaeological		Oldowan		1791	4.25	80
Archaeological		Oldowan		5001	8.56	70
Archaeological		Oldowan		1777	4.66	60
Archaeological		Oldowan		1115	4.62	80
Archaeological		Oldowan		426	7.27	65
Archaeological		Oldowan		1825	4.71	70
Archaeological		Oldowan		1490	8.16	75
Archaeological		Oldowan		1656	14.15	65
Archaeological		Oldowan		1111	7.19	80
Archaeological		Oldowan		1045	6.24
Archaeological		Oldowan		1851	5.69	70
Archaeological		Oldowan		1570	4.74	75
Archaeological		Oldowan		1929	8.36	60
Archaeological		Oldowan		5035	6.26	75
Archaeological		Oldowan		1846	9.27	75
Archaeological		Oldowan		1379	5.82	80
Archaeological		Oldowan		1263	4.21
Archaeological		Oldowan		1406	4.45	65
Archaeological		Oldowan		1612	5.57	80
Archaeological		Oldowan		1721	5.33	75
Archaeological		Oldowan		1520	5.06	55
Archaeological		Oldowan		1857	3.48
Archaeological		Oldowan		1423	4.63
Archaeological		Oldowan		1297	5.19	60
Archaeological		Oldowan		365	3.48
Archaeological		Oldowan		1013	7.55	80
Archaeological		Oldowan		1894	6.25	90
Archaeological		Oldowan		1537	7.8	80
Archaeological		Oldowan		1870	4.23	50
Archaeological		Oldowan		1900	4.81	90
Archaeological		Oldowan		1044	4.2	65
Archaeological		Oldowan		1869	2.8	75
Archaeological		Oldowan		1439	44.56	85
Archaeological		Oldowan		1275	3.5	75
Archaeological		Oldowan		1775	9.05	65
Archaeological		Oldowan		1465	2.23
Archaeological		Oldowan		1268	5.65
Archaeological		Oldowan		1369	4.16
Archaeological		Oldowan		1014	4.05
Archaeological		Oldowan		1731	2.6
Archaeological		Oldowan		1405	3.46
Archaeological		Oldowan		1841	4.52
Archaeological		Oldowan		1500	7.93	85
Archaeological		Oldowan		1502	6.8	60
Archaeological		Oldowan		1508	10.26	65
Archaeological		Oldowan		1509	15.93	90
Archaeological		Oldowan		1513	7.18	105
Archaeological		Oldowan		1524	3.68	75
Archaeological		Oldowan		1530	6.15	95
Archaeological		Oldowan		1537	8.44	86
Archaeological		Oldowan		1547	8.44	60
Archaeological		Oldowan		1548	6.87	75
Archaeological		Oldowan		1557	7.38	95
Archaeological		Oldowan		1558	4.77	70
Archaeological		Oldowan		1565	6.67	85
Archaeological		Oldowan		1571	12.09	95
Archaeological		Oldowan		1577	2.79
Archaeological		Oldowan		1580	4.72	95
Archaeological		Oldowan		1586	6.3	95
Archaeological		Oldowan		1587	5.55	90
Archaeological		Oldowan		1593	8.99	75
Archaeological		Oldowan		1595	9.59	90
Archaeological		Oldowan		1606	5.4	90
Archaeological		Oldowan		1609	4.71	100
Archaeological		Oldowan		1642	4.86	80
Archaeological		Oldowan		1645	6.08	95
Archaeological		Oldowan		1657	8.04	65
Archaeological		Oldowan		1658	10.75	83
Archaeological		Oldowan		1680	14.84	75
Archaeological		Oldowan		1687	6.84	90
Archaeological		Oldowan		1688	2.61	80
Archaeological		Oldowan		1697	2.32	90
Archaeological		Oldowan		1698	3.83	95
Archaeological		Oldowan		1701	8.35	85
Archaeological		Oldowan		1702	6.46	80
Archaeological		Oldowan		1716	6.08	85
Archaeological		Oldowan		1718	9.04	85
Archaeological		Oldowan		1752	2.64	90
Archaeological		Oldowan		1753	3.64	85
Archaeological		Oldowan		1769	9.95	80
Archaeological		Oldowan		1775	3.65
Archaeological		Oldowan		1780	4.76
Archaeological		Oldowan		1782	8.72	65
Archaeological		Oldowan		1783	11.66	65
Archaeological		Oldowan		1787	3.46	85
Archaeological		Oldowan		1790	7.85	85
Archaeological		Oldowan		1796	3.88	65
Archaeological		Oldowan		1797	6.36	85
Archaeological		Oldowan		1804	10.45	100
Archaeological		Oldowan		1807	5.97	93
Archaeological		Oldowan		1824	8.16	110
Archaeological		Oldowan		1832	9.34	95
Archaeological		Oldowan		1863	5.81	90
Archaeological		Oldowan		1871	11.98	120
Archaeological		Oldowan		1872	9.54	85
Archaeological		Oldowan		1873	5.6	85
Archaeological		Oldowan		1874	6.19	100
Archaeological		Oldowan		1876	2.69	82
Archaeological		Oldowan		1877	28.63	65
Archaeological		Oldowan		1878	8.48	80
Archaeological		Oldowan		1880	10.06	80
Archaeological		Oldowan		1881	7.19	85
Archaeological		Oldowan		1892	3.38	90
Archaeological		Oldowan		1894	6.64	120
Archaeological		Oldowan		1134	4.23	85
Archaeological		Oldowan		1140	5.59	75
Archaeological		Oldowan		1144	6.25	75
Archaeological		Oldowan		1156	4.25	85
Archaeological		Oldowan		1308	17.68	70
Archaeological		Oldowan		1343	6.54	95
Archaeological		Oldowan		1350	7.21	85
Archaeological		Oldowan		1352	4.6	110
Archaeological		Oldowan		1383	7.68	70
Archaeological		Oldowan		1384	1.34	90
Archaeological		Oldowan		1393	8.97	90
Archaeological		Oldowan		1438	9.47	90
Archaeological		Oldowan		1472	16.2	65
Archaeological		Oldowan		1478	5.34	90
Archaeological		Oldowan		1480	3.9	95
Archaeological		Oldowan		1482	6.82	70
Archaeological		Oldowan		2506	5.16	100
Archaeological		Oldowan		2508	3.42	90
Archaeological		Oldowan		2512	3.59	82
Archaeological		Oldowan		2571	13.37	70
Archaeological		Oldowan		2640	10.79	65
Archaeological		Oldowan		2660	8.8	85
Archaeological		Oldowan		2661	5.59	70
Archaeological		Oldowan		2698	3.95	85
Archaeological		Oldowan		2727	4.28	85
Archaeological		Oldowan		2734	7.63	90
Archaeological		Oldowan		2749	1.91
Archaeological		Oldowan		2776	7.99	75
Archaeological		Oldowan		2804	2.19
Archaeological		Oldowan		2816	4.48	95
Archaeological		Oldowan		2869	7.6	65
Archaeological		Oldowan		2871	3.33	110
Archaeological		Oldowan		2888	3.16	105
Archaeological		Oldowan		2915	5.47	105
Archaeological		Oldowan		2922	5.39	105
Archaeological		Oldowan		2987	6.69	80
Archaeological		Oldowan		2992	7.13	85
Archaeological		Oldowan		3649	14.42	80
Archaeological		Oldowan		3667	7.03	80
Archaeological		Oldowan		3679	2.23	85
Archaeological		Oldowan		3686	3.9	80
Archaeological		Oldowan		3692	17.07	73
Archaeological		Oldowan		3722	3.39	73
Archaeological		Oldowan		3728	5.78	85
Archaeological		Oldowan		3730	2.82	90
Archaeological		Oldowan		3733	6	75
Archaeological		Oldowan		3749	2
Archaeological		Oldowan		3756	7.68	78
Archaeological		Oldowan		3764	6.02	90
Archaeological		Oldowan		3799	6.23	95
Archaeological		Oldowan		5586	4.94	95
Archaeological		Oldowan		5643	7.21	65
Archaeological		Oldowan		5754	7.8	65
Archaeological		Oldowan		5757	9.3	95
Archaeological		Oldowan		5760	6.49	75
Archaeological		Oldowan		5763	4.38	103
Archaeological		Oldowan		5767	2.12
Archaeological		Oldowan		5777	5.34	90
Archaeological		Oldowan		5780	3.39	85
Archaeological		Oldowan		5807	2.38
Archaeological		Oldowan		20023	5.07	105
Archaeological		Oldowan		20303	5.52	85
Archaeological		Oldowan		20430	1.93
Archaeological		Oldowan		20437	3.98	95
Archaeological		Oldowan		21059	5.24	85
Archaeological		Oldowan		21315	6.6	84
